# Supplementary material for: Development and application of decontamination methods for the re-use of laboratory grade plastic pipette tips
Source: PLoS One. 2024 Dec 31;19(12):e0301950. doi: 10.1371/journal.pone.0301950 (PMC11687887; doi:10.1371/journal.pone.0301950)
Supplement: S1 File — (XLSX) [file pone.0301950.s001.xlsx]

## Sheet: A. hydrophila 23211 Cali Curve
	Collection of Raw Data												Collection of Processed Data
	Collection Point	Collection Time	P.A Abs	Dil Factor (E -X)	Colony Count Plate 1	Colony Count Plate 2	Colony Count Plate 3	Colony Count Avg	CFU/mL	Average CFU/mL	Log of Average CFU/mL		Time (hr)	CFU/mL	OD600
	0	09:00:00	0.005	0				0	0	5000	3.69897		0	5000	0.005
				1				0	0				1	15700	0.015
				2	54	63	33	50	5000				3	94333.3	0.039
				3				0	0				5	883333	0.312
				4				0	0				6	4.53333e+06	0.616
				5				0	0				7	6.66667e+06	0.833
				6				0	0				8	9100000	0.998
				7				0	0				9	14100000	1.155
				8				0	0
	1	10:00:00	0.015	0	TNTC	TNTC	TNTC	0	0	15700	4.1959
				1	TNTC	TNTC	TNTC	0	0
				2	122	165	184	157	15700
				3				0	0
				4				0	0
				5				0	0
				6				0	0
				7				0	0
				8				0	0
	3	12:00:00	0.039	0				0	0	94333.3	4.97467
				1				0	0
				2	TNTC	TNTC	TNTC	0	0
				3	81	99	103	94.3333	94333.3
				4	0	0	0	0	0
				5				0	0
				6				0	0
				7				0	0
				8				0	0
	5	02:00:00	0.312	0				0	0	883333	5.94612
				1				0	0
				2				0	0
				3				0	0
				4	105	78	82	88.3333	883333
				5	0	0	0	0	0
				6	0	0	0	0	0
				7	0	0	0	0	0
				8	0	0	0	0	0
	6	03:00:00	0.616	0				0	0	4.53333e+06	6.65642
				1				0	0
				2				0	0
				3				0	0
				4	TNTC	TNTC	TNTC	0	0
				5	39	50	47	45.3333	4.53333e+06
				6	0	0	0	0	0
				7	0	0	0	0	0
				8	0	0	0	0	0
	7	04:00:00	0.833	0				0	0	6.66667e+06	6.82391
				1				0	0
				2				0	0
				3				0	0
				4	TNTC	TNTC	TNTC	0	0
				5	64	70	66	66.6667	6.66667e+06
				6	0	0	0	0	0
				7	0	0	0	0	0
				8	0	0	0	0	0
	8	05:00:00	0.998	0				0	0	9100000	6.95904
				1				0	0
				2				0	0
				3				0	0
				4	TNTC	TNTC	TNTC	0	0
				5	85	84	104	91	9100000
				6	0	0	0	0	0
				7	0	0	0	0	0
				8	0	0	0	0	0
	9	06:00:00	1.155	0				0	0	14100000	7.14922
				1				0	0
				2				0	0
				3				0	0
				4	TNTC	TNTC	TNTC	0	0
				5	115	174	134	141	14100000
				6	0	0	0	0	0
				7	0	0	0	0	0
				8	0	0	0	0	0

## Sheet: qRT PCR Data
		Initial Amount of Detection Threshold (DNA Copies / uL)	3.16228		Detection Threshold of Turnover Ratio (Cycle)	30.21		Detection Threshold (DNA Copies / uL)	3.9275e+09		Target Primer	16s rRNA
	Experimental Group		Positive Control	Negative Control	Alconox Control	Alconox 2.5%	Ozone Control	Ozone 250 PPM*min	Ozone 14400 PPM*min	CAP Control	CAP Upright	CAP Inverted
	Conditions	Treatment	None	None	Alconox 2.5%	Alconox 2.5%	Ozone 250 PPM*min	Ozone 250 PPM*min	Ozone 14400 PPM*min	CAP Upright	CAP Upright	CAP Inverted
		DNA	Yes	None	None	Yes	None	Yes	Yes	None	Yes	Yes
	Sample Number	1	17.95	29.76	48.18	32.02	31.38	24.29	30.76	31.34	31.14	31.11
		2	14.22	30.15	48.4	48	31.21	30.06	31.04	31.11	30.41	30.57
		3	15.36	30.61	44.24	34.5	31.11	18.04	31.5	30.38	22.58	30.79
		4	14.61	30.71	32.31	41.37	30.47	27.78	30.98	32.46	30.64	30.62
		5	16.71	30.96	43.21	38.05	31.36	30.38	30.43	31.73	27.41	31.03
		6	14.21	31.21	40.65	42.59	30.5	28.15	30.59	36.34	24.98	30.46
		7	16.31	30.11	42.45	36.95	31.24	24.5	30.37	32.61	23.35	31.28
		8	12.13	29.17	45.94	36.85	30.52	28.17	30.85	30.19	29.89	30.66
		9	11.37	30.61	39.12	36.03	31.12	30.2	30.32	31.28	23.89	31.11
		10	14.23	31.12	41.25	34.17	26.98	36.1	30.48	30.43	29.04	26.93
		11	14.39	30.78	36.6	33.55	31.33	24.33	32.66	30.51	19.8	30.77
		12	14.44	30	31.93	40.26	30.81	29.72	31.79	31.18	30.97	26.38
		13	16.91	31.01	30.45	34.01	30.41	28.94	31.6	30.58	26.72	23.26
		14	15.27	31.51	30.21	42.99	31.21	19.34	31.19	31.02	26.78	31.61
		15	13.76	30.11	30.57	39.4	33.16	26.19	31.14	31.23	30.76	25.16
		16	19.37	30.54	40.7	34.32	31.12	30.7	31.14	30.5	24.17	32.14
		17	21.01	31.34	31.85	36.18	28.16	30.44	31.09	32.61	16.17	30.21
		18	16.74	29.99	31.01	31.89	30.51	29.32	31	30.52	26.5	24.5
		19	15.89	30.41	36.53	37.72	30.57	26.85	31.47	32.14	22.45	30.48
		20	17.98	30.81	36.74	32.11	30.68	26.7	31.73	30.19	25.04	30.71
		21	13.58	30.94	32.2	34.66	30.13	28.68	31.11	31.2	24.22	31.11
		22	15.15	30.67	30.55	47.82	32.12	30.56	31.86	31.06	19.29	30.27
		23	18.12	29.87	31.2	34.49	31.52	26.33	31.89	32.11	22.93	29.89
		24	13.71	28.21	30.94	31.44	31.21	35.14	31.99	31.49	26.94	30.88
		25	16.38	30.67	34.32	36.68	31.21	28.48	30.93	31.68	26.31	26.42
		26	17.31	30.78	46.13	39.34	33.12	24.54	31.27	31.16	24.11	25.23
		27	18.17	30.91	34.39	32.28	31.45	28.94	32.06	31.45	29.13	31
		28	19.93	28.24	33.09	44.48	31.21	30.9	33.69	32.03	24.81	30.71
		29	16.81	30.21	37.85	39.23	30.85	26.22	31.4	30.5	23.17	21.34
		30	18.37	31.21	35.08	42.15	30.89	36.15	30.78	31.03	22.17	31.77
		31	17.67	30.13	31.45	38.46	30.43	27.61	31.31	32.46	16.24	30.81
		32	15.98	30.35	35.7	39.32	30.44	30.31	31.31	31.73	32.1	31.32
		33	15.78	28.78	30.38	36.82	30.44	25.57	31.93	31.18	16.17	30.33
		34	18.9	30.89	44.71	35.49	31.68	29.94	32.07	30.58	26.31	30.41
		35	13.27	29.34	45.32	42.41	32.71	24.1	31.55	36.34	30.21	30.35
		36	15.87	30.75	34.59	33.05	31.98	37.1	31.98	32.61	30.04	28.87
		37	14.71	29.72	31.04	42.88	33.33	29.69	32.09	30.43	17.14	29.74
		38	19.51	29.79	30.62	37.49	31.12	25.48	31.06	30.51	22.88	30.19
		39	17.66	30.73	32.31	43.3	26.16	25.33	31.09	31.23	24.81	31.01
		40	18.91	29.02	39.14	30.92	31.2	29.5	31	30.19	23.17	30.41
		41	18.58	27.89	36.1	45.12	31.01	24.91	31.47	31.2	22.17	30.88
		42	20.81	28.26	36.31	46.58	31.17	17.35	31.99	31.06	16.24	26.76
		43	17.63	31.66	31.04	30.48	31.21	20.73	30.93	32.11	18.34	30.55
		44	18.38	30.22	31.01	42.03	31.12	25.33	31.47	31.28	19.76	23.78
		45	16.71	31.1	33.22	38.19	31.52	27.65	31.99	31.18	30.64	31.28
		46	15.2	30.66	33.3	35.54	31.17	24.01	31.01	30.58	27.41	30.99
		47	16.3	31.31	30.93	31.16	32.17	29.21	32.07	31.02	30.97	30.46
		48	15.36	31.65	34.33	33.81	30.41	30.56	31.55	31.23	26.72	32.01
		49	21.6	30.89	38.32	34.14	31.21	26.33	31.79	30.5	26.78	30.71
		50	14.26	31.49	33.47	34.71	33.16	35.14	31.6	31.34	30.76	29.78
		51	16.9	30.78	30.2	31.64	31.38	29.5	30.74	31.11	24.17	30.98
		52	15.98	30	45.69	34.39	31.21	24.91	29.87	30.38	30.21	25.78
		53	16.47	31.01	43.14	35.84	31.11	28.94	31.77	32.46	26.5	24.03
		54	15.21	29.51	37.38	28.58	31.11	19.34	30.27	31.73	22.45	30.42
		55	15.59	30.75	41.42	33.92	33.74	26.19	31.27	36.34	25.04	31
		56	17.05	31.01	37.01	28.36	30.36	30.7	32.49	32.61	24.22	30.19
		57	16.52	31.71	30.78	34.13	30.78	24.5	30.81	30.19	19.29	27.61
		58	15.85	29.47	31.15	33.71	30.5	24.33	30.97	31.28	22.93	30.97
		59	15.31	28.66	38.36	23.25	30.45	29.72	30.67	30.43	26.94	30.79
		60	15.67	29.55	39.45	33.5	30.21	28.94	30.61	30.51	23.35	31.88
		61	15.25	29.67	50.77	33.88	30.85	19.34	30.55	31.18	24.11	30.9
		62	14.03	27.68	43.69	33.42	30.96	26.19	31.1	30.58	29.13	31.07
		63	14.58	26.38	39.4	33.33	31.58	24.1	30.48	31.02	24.98	30.83
		64			34.77	34.28
		65			48.91	33.56
		66			36.4	33.04
		67			40.52	33.72
		68			46.48	33.98
		69			43.75	31.06
		70			40.43	34.94
		71			39.68	34.37
		72			32.27	34.69
		73			37.43	33.22
	Processed Data	Average Threshold Cycle	16.3157	30.2132	37.1296	36.0581	31.0387	27.4395	31.3011	31.4387	25.0468	29.611
		Standard Deviation Threshold Cycle	2.09325	1.08023	5.65911	4.67914	1.19759	4.14489	0.660362	1.30248	4.23634	2.46658
		Initial Amount (AA) (DNA Copies / uL)	48150.1	3.15533	0.0261214	0.0548974	1.78044	21.5773	1.48437	1.34932	113.311	4.78995
		Log(Initial Amount) (AA) (DNA Copies / uL)	4.6826	0.499044	-1.583	-1.26045	0.250527	1.334	0.171543	0.130115	2.05427	0.680331
		Log Reduction	-4.18355	0	2.08205	5.94304	0.248517	3.3486	4.51105	0.368929	2.62833	4.00227
		Percent Error	0.128296	0.0357535	0.152415	0.129767	0.0385838	0.151055	0.0210971	0.0414291	0.169137	0.0832994
		Error Bar (Log))	0.536735	0	0.317335	0.77121	0.00958872	0.505824	0.09517	0.0152844	0.444547	0.333386
		Processed Error Bar (Log)	0.537	0.009	0.317335	1.30794	0.00958872	1.04256	0.631905	0.0152844	0.981282	0.870121
		Clean Sample	0	36	71	70	58	13	62	59	9	43
		Total Sample Number	63	63	73	73	63	63	63	63	63	63
		Turnover Ratio	0	0.571429	0.972603	0.958904	0.920635	0.206349	0.984127	0.936508	0.142857	0.68254
	Experimental Group		Positive Control	Negative Control	Alconox Control	Alconox 2.5%	Ozone Control	Ozone 250 PPM*min	Ozone 14400 PPM*min	CAP Control	CAP Upright	CAP Inverted
